# Supplementary material for: A Lipidomic Approach to Identify Potential Biomarkers in Exosomes From Melanoma Cells With Different Metastatic Potential
Source: Front Physiol. 2021 Nov 18;12:748895. doi: 10.3389/fphys.2021.748895 (PMC8637280; doi:10.3389/fphys.2021.748895)
Supplement: Supplementary file 1 [file Data_Sheet_1.ZIP]

Archive with 13 entries (10 files):
- Supplementary Material/
- Supplementary Material/.DS_Store
- __MACOSX/
- __MACOSX/Supplementary Material/
- __MACOSX/Supplementary Material/._.DS_Store
- Supplementary Material/Fig.S4.pdf
- __MACOSX/Supplementary Material/._Fig.S4.pdf
- Supplementary Material/Fig.S3.pdf
- __MACOSX/Supplementary Material/._Fig.S3.pdf
- Supplementary Material/Fig.S2.pdf
- __MACOSX/Supplementary Material/._Fig.S2.pdf
- Supplementary Material/Fig.S1.pdf
- __MACOSX/Supplementary Material/._Fig.S1.pdf
